# Supplementary material for: Beverage bottle capacity, packaging efficiency, and the potential for plastic waste reduction
Source: Sci Rep. 2021 Feb 25;11:3542. doi: 10.1038/s41598-021-82983-x (PMC7907389; doi:10.1038/s41598-021-82983-x)
Supplement: Supplementary file 2 — Supplementary Dataset. [file 41598_2021_82983_MOESM2_ESM.xlsx]

## Sheet: cover
SUPPLEMENTARY MATERIALS
Beverage Bottle Capacity, Packaging Efficiency, and the Potential for Plastic Waste Reduction
Authors:
R. Becerril-Arreola1*, R. E. Bucklin2.
Affiliations:
1University of South Carolina.
2University of California, Los Angeles.
*Correspondence to: rafael.becerril@moore.sc.edu.

## Sheet: Suppl data
weight	size	Brand_coded	category
21	12	Brand_12	SOFT DRINKS-NON-CARBONATED
16	20	Brand_12	SOFT DRINKS-NON-CARBONATED
34	33.8	Brand_12	SOFT DRINKS-NON-CARBONATED
8	8	Brand_1	SOFT DRINKS-NON-CARBONATED
8	12	Brand_1	SOFT DRINKS-NON-CARBONATED
14	20	Brand_1	SOFT DRINKS-NON-CARBONATED
14	23.7	Brand_1	SOFT DRINKS-NON-CARBONATED
19	33.8	Brand_1	SOFT DRINKS-NON-CARBONATED
24	50.7	Brand_1	SOFT DRINKS-NON-CARBONATED
77	101.4	Brand_1	SOFT DRINKS-NON-CARBONATED
15	8.45	Brand_5	CARBONATED BEVERAGES
18	8.55	Brand_5	CARBONATED BEVERAGES
19	12	Brand_5	CARBONATED BEVERAGES
21	16.9	Brand_5	CARBONATED BEVERAGES
21	20	Brand_5	CARBONATED BEVERAGES
26	24	Brand_5	CARBONATED BEVERAGES
35	33.8	Brand_5	CARBONATED BEVERAGES
36	42.2	Brand_5	CARBONATED BEVERAGES
44	67.6	Brand_5	CARBONATED BEVERAGES
15	8.45	Brand_29	CARBONATED BEVERAGES
18	8.55	Brand_29	CARBONATED BEVERAGES
19	12	Brand_29	CARBONATED BEVERAGES
21	16.9	Brand_29	CARBONATED BEVERAGES
21	20	Brand_29	CARBONATED BEVERAGES
26	24	Brand_29	CARBONATED BEVERAGES
35	33.8	Brand_29	CARBONATED BEVERAGES
36	42.2	Brand_29	CARBONATED BEVERAGES
44	67.6	Brand_29	CARBONATED BEVERAGES
15	8.45	Brand_25	CARBONATED BEVERAGES
18	8.55	Brand_25	CARBONATED BEVERAGES
19	12	Brand_25	CARBONATED BEVERAGES
21	16.9	Brand_25	CARBONATED BEVERAGES
21	20	Brand_25	CARBONATED BEVERAGES
26	24	Brand_25	CARBONATED BEVERAGES
35	33.8	Brand_25	CARBONATED BEVERAGES
36	42.2	Brand_25	CARBONATED BEVERAGES
44	67.6	Brand_25	CARBONATED BEVERAGES
8	8	Brand_2	SOFT DRINKS-NON-CARBONATED
8	16.9	Brand_2	SOFT DRINKS-NON-CARBONATED
24	50.72	Brand_2	SOFT DRINKS-NON-CARBONATED
57	128	Brand_2	SOFT DRINKS-NON-CARBONATED
11	12	Brand_13	SOFT DRINKS-NON-CARBONATED
13	16.9	Brand_13	SOFT DRINKS-NON-CARBONATED
18	20	Brand_13	SOFT DRINKS-NON-CARBONATED
23	33.8	Brand_13	SOFT DRINKS-NON-CARBONATED
7	8	Brand_3	SOFT DRINKS-NON-CARBONATED
8	16.9	Brand_3	SOFT DRINKS-NON-CARBONATED
14	23.7	Brand_3	SOFT DRINKS-NON-CARBONATED
19	33.8	Brand_3	SOFT DRINKS-NON-CARBONATED
24	50.7	Brand_3	SOFT DRINKS-NON-CARBONATED
76	101.4	Brand_3	SOFT DRINKS-NON-CARBONATED
15	8.45	Brand_24	CARBONATED BEVERAGES
18	8.55	Brand_24	CARBONATED BEVERAGES
19	12	Brand_24	CARBONATED BEVERAGES
21	16.9	Brand_24	CARBONATED BEVERAGES
21	20	Brand_24	CARBONATED BEVERAGES
26	24	Brand_24	CARBONATED BEVERAGES
35	33.8	Brand_24	CARBONATED BEVERAGES
36	42.2	Brand_24	CARBONATED BEVERAGES
44	67.6	Brand_24	CARBONATED BEVERAGES
15	8.45	Brand_24	CARBONATED BEVERAGES
18	8.55	Brand_24	CARBONATED BEVERAGES
19	12	Brand_24	CARBONATED BEVERAGES
21	16.9	Brand_24	CARBONATED BEVERAGES
21	20	Brand_24	CARBONATED BEVERAGES
26	24	Brand_24	CARBONATED BEVERAGES
35	33.8	Brand_24	CARBONATED BEVERAGES
36	42.2	Brand_24	CARBONATED BEVERAGES
44	67.6	Brand_24	CARBONATED BEVERAGES
21	12	Brand_21	CARBONATED BEVERAGES
21	16.9	Brand_21	CARBONATED BEVERAGES
21	20	Brand_21	CARBONATED BEVERAGES
24	24	Brand_21	CARBONATED BEVERAGES
33	33.8	Brand_21	CARBONATED BEVERAGES
36	42.27	Brand_21	CARBONATED BEVERAGES
44	67.6	Brand_21	CARBONATED BEVERAGES
21	11.15	Brand_10	SOFT DRINKS-NON-CARBONATED
21	16.9	Brand_10	SOFT DRINKS-NON-CARBONATED
37	23.67	Brand_10	SOFT DRINKS-NON-CARBONATED
44	50.73	Brand_10	SOFT DRINKS-NON-CARBONATED
24	12	Brand_26	JUICE, DRINKS - CANNED, BOTTLED
30	20	Brand_26	JUICE, DRINKS - CANNED, BOTTLED
27	24	Brand_26	JUICE, DRINKS - CANNED, BOTTLED
39	28	Brand_26	JUICE, DRINKS - CANNED, BOTTLED
44	32	Brand_26	JUICE, DRINKS - CANNED, BOTTLED
76	64	Brand_26	JUICE, DRINKS - CANNED, BOTTLED
149	128	Brand_26	JUICE, DRINKS - CANNED, BOTTLED
24	12	Brand_14	JUICE, DRINKS - CANNED, BOTTLED
30	20	Brand_14	JUICE, DRINKS - CANNED, BOTTLED
27	24	Brand_14	JUICE, DRINKS - CANNED, BOTTLED
39	28	Brand_14	JUICE, DRINKS - CANNED, BOTTLED
44	32	Brand_14	JUICE, DRINKS - CANNED, BOTTLED
76	64	Brand_14	JUICE, DRINKS - CANNED, BOTTLED
149	128	Brand_14	JUICE, DRINKS - CANNED, BOTTLED
24	12	Brand_27	JUICE, DRINKS - CANNED, BOTTLED
30	20	Brand_27	JUICE, DRINKS - CANNED, BOTTLED
27	24	Brand_27	JUICE, DRINKS - CANNED, BOTTLED
39	28	Brand_27	JUICE, DRINKS - CANNED, BOTTLED
44	32	Brand_27	JUICE, DRINKS - CANNED, BOTTLED
76	64	Brand_27	JUICE, DRINKS - CANNED, BOTTLED
149	128	Brand_27	JUICE, DRINKS - CANNED, BOTTLED
24	12	Brand_28	JUICE, DRINKS - CANNED, BOTTLED
30	20	Brand_28	JUICE, DRINKS - CANNED, BOTTLED
27	24	Brand_28	JUICE, DRINKS - CANNED, BOTTLED
39	28	Brand_28	JUICE, DRINKS - CANNED, BOTTLED
44	32	Brand_28	JUICE, DRINKS - CANNED, BOTTLED
76	64	Brand_28	JUICE, DRINKS - CANNED, BOTTLED
149	128	Brand_28	JUICE, DRINKS - CANNED, BOTTLED
21	20	Brand_18	SOFT DRINKS-NON-CARBONATED
109	128	Brand_18	SOFT DRINKS-NON-CARBONATED
21	12	Brand_19	CARBONATED BEVERAGES
21	16.9	Brand_19	CARBONATED BEVERAGES
21	20	Brand_19	CARBONATED BEVERAGES
24	24	Brand_19	CARBONATED BEVERAGES
33	33.8	Brand_19	CARBONATED BEVERAGES
36	42.27	Brand_19	CARBONATED BEVERAGES
44	67.6	Brand_19	CARBONATED BEVERAGES
21	12	Brand_20	CARBONATED BEVERAGES
21	16.9	Brand_20	CARBONATED BEVERAGES
21	20	Brand_20	CARBONATED BEVERAGES
24	24	Brand_20	CARBONATED BEVERAGES
33	33.8	Brand_20	CARBONATED BEVERAGES
36	42.27	Brand_20	CARBONATED BEVERAGES
44	67.6	Brand_20	CARBONATED BEVERAGES
20	10	Brand_7	JUICE, DRINKS - CANNED, BOTTLED
23	15.2	Brand_7	JUICE, DRINKS - CANNED, BOTTLED
51	46	Brand_7	JUICE, DRINKS - CANNED, BOTTLED
62	64	Brand_7	JUICE, DRINKS - CANNED, BOTTLED
21	10	Brand_8	JUICE, DRINKS - CANNED, BOTTLED
50	25	Brand_8	JUICE, DRINKS - CANNED, BOTTLED
64	33.8	Brand_8	JUICE, DRINKS - CANNED, BOTTLED
64	46	Brand_8	JUICE, DRINKS - CANNED, BOTTLED
68	64	Brand_8	JUICE, DRINKS - CANNED, BOTTLED
130	101.4	Brand_8	JUICE, DRINKS - CANNED, BOTTLED
21	12	Brand_15	CARBONATED BEVERAGES
21	16.9	Brand_15	CARBONATED BEVERAGES
21	20	Brand_15	CARBONATED BEVERAGES
24	24	Brand_15	CARBONATED BEVERAGES
33	33.8	Brand_15	CARBONATED BEVERAGES
36	42.27	Brand_15	CARBONATED BEVERAGES
44	67.6	Brand_15	CARBONATED BEVERAGES
21	12	Brand_22	CARBONATED BEVERAGES
21	16.9	Brand_22	CARBONATED BEVERAGES
21	20	Brand_22	CARBONATED BEVERAGES
24	24	Brand_22	CARBONATED BEVERAGES
33	33.8	Brand_22	CARBONATED BEVERAGES
36	42.27	Brand_22	CARBONATED BEVERAGES
44	67.6	Brand_22	CARBONATED BEVERAGES
21	12	Brand_23	CARBONATED BEVERAGES
21	16.9	Brand_23	CARBONATED BEVERAGES
21	20	Brand_23	CARBONATED BEVERAGES
24	24	Brand_23	CARBONATED BEVERAGES
33	33.8	Brand_23	CARBONATED BEVERAGES
36	42.27	Brand_23	CARBONATED BEVERAGES
44	67.6	Brand_23	CARBONATED BEVERAGES
21	12	Brand_30	CARBONATED BEVERAGES
21	16.9	Brand_30	CARBONATED BEVERAGES
21	20	Brand_30	CARBONATED BEVERAGES
24	24	Brand_30	CARBONATED BEVERAGES
33	33.8	Brand_30	CARBONATED BEVERAGES
36	42.27	Brand_30	CARBONATED BEVERAGES
44	67.6	Brand_30	CARBONATED BEVERAGES
25	12	Brand_16	JUICE, DRINKS - CANNED, BOTTLED
31	20	Brand_16	JUICE, DRINKS - CANNED, BOTTLED
41	32	Brand_16	JUICE, DRINKS - CANNED, BOTTLED
6	8	Brand_4	SOFT DRINKS-NON-CARBONATED
8	16.9	Brand_4	SOFT DRINKS-NON-CARBONATED
77	101.4	Brand_4	SOFT DRINKS-NON-CARBONATED
21	11.5	Brand_11	JUICE, DRINKS - CANNED, BOTTLED
43	32	Brand_11	JUICE, DRINKS - CANNED, BOTTLED
55	52	Brand_11	JUICE, DRINKS - CANNED, BOTTLED
98	89	Brand_11	JUICE, DRINKS - CANNED, BOTTLED
18	8.55	Brand_6	CARBONATED BEVERAGES
22	12	Brand_6	CARBONATED BEVERAGES
21	16.9	Brand_6	CARBONATED BEVERAGES
21	20	Brand_6	CARBONATED BEVERAGES
36	42.2	Brand_6	CARBONATED BEVERAGES
45	67.6	Brand_6	CARBONATED BEVERAGES
24	10	Brand_9	JUICE, DRINKS - CANNED, BOTTLED
20	12	Brand_9	JUICE, DRINKS - CANNED, BOTTLED
27	15.2	Brand_9	JUICE, DRINKS - CANNED, BOTTLED
44	32	Brand_9	JUICE, DRINKS - CANNED, BOTTLED
60	52	Brand_9	JUICE, DRINKS - CANNED, BOTTLED
110	89	Brand_9	JUICE, DRINKS - CANNED, BOTTLED
31	15.2	Brand_17	SOFT DRINKS-NON-CARBONATED
37	16.9	Brand_17	SOFT DRINKS-NON-CARBONATED
35	20	Brand_17	SOFT DRINKS-NON-CARBONATED
